# Supplementary material for: ARRDC5 expression is conserved in mammalian testes and required for normal sperm morphogenesis
Source: Nat Commun. 2023 Apr 17;14:2111. doi: 10.1038/s41467-023-37735-y (PMC10110545; doi:10.1038/s41467-023-37735-y)
Supplement: Supplementary file 4 — Supplementary Data 1 [file 41467_2023_37735_MOESM4_ESM.xlsx]

## Sheet: Venn Diagram GC Bos Mus Sus
SPECIE - GERM CELLS	#	GENES
Cattle + Mouse	136	IRAK1 ESYT1 REEP6 EFCAB9 SHROOM1 SPX PTCRA UPK1B BRICD5 CDH20 EXOC3L4 IMPG2 URGCP KLK7 BORCS6 SPINK4 ADAP2 SFTPC HOXB7 IRF9 CBFA2T3 SLC6A2 SLC7A14 SYNE4 RDH5 KRT36 SPAG4 LANCL3 LSM5 COPS8 HNRNPAB MYO7A KCNB1 KCTD12 CASQ2 HOXB2 PRR3 FIBIN GPC5 FN1 CAPN6 CARD14 PXN CRYBB3 EME2 GXYLT2 SLC19A1 CHST2 HUNK LYPD6B MRM1 HOXB4 HOXD10 IKZF4 NAIF1 ADTRP TMEM229B ITGA7 FAM71D OTUD1 GABARAP NLRP3 FAM46B RASGE…
Cattle + Pig	477	PNMA1 XDH KLHL14 ZAR1L NOSTRIN BMP3 CRYGC CST7 CCL19 CD38 CFAP157 PABPC5 BPIFB2 SAMSN1 EMX2 TMEM125 ARHGAP15 ADRA1A BST1 HK3 KLKB1 BTK CLCA1 TFEC PDGFRB SLC34A3 SEMA3G SLC2A10 VWCE SPAG6 HOXA5 CALCOCO2 RNF43 FOLR2 ACTRT3 ITGA2 FSD2 PCDH12 F2RL2 TMEM182 ABCA6 TESPA1 CDHR4 CYSLTR1 OAS2 C5AR2 F10 TCTEX1D4 DUSP27 P2RY10 SLC15A3 CCDC85C KNG1 GPR84 TSPEAR SMCO1 CD84 ERMN HRC CCDC42 GPR63 DDO MARCO CD20…
Mouse + Pig	347	KCNG1 DIRAS1 TMEM132E SERPINF1 NOXO1 FOXP3 GPR55 NAT8L LYZL4 RGS4 FAM221B SPATA19 XCR1 FHDC1 FAM129B GPR157 FAM122B ARHGAP26 KCTD2 MALL PCYT1B AMOTL2 ADCYAP1R1 MMP24 TCTN3 TBC1D24 SYNPO2L SP7 ASB4 BMF TELO2 CNTD1 CBX4 DUPD1 IPPK SNX32 MASP2 KCNG3 SCARA3 IER5 HRH1 TMEM64 PRRG3 FAM168A RPP25 SLC2A2 BCL6B PDCD1LG2 NLRP12 MYLK3 FZD4 GPR75 NLRC3 CHST8 FAM109A SMAD3 LRRC75A SYN1 CCL17 MSI1 NR5A1 CAMKK1…
Cattle	16	PCDHGA3 TNFRSF11B GRIN2C C7 HTR2B MS4A14 NPFFR2 PCDHGB4 ESPNL LRRTM2 CXCR6 PCSK1 ENDOU ABCC2 NANOG LRRC69
Mouse	19	SLC23A1 NEURL1B SLC9A5 GPRIN3 TEPP SNED1 GPR153 MAFK COX7B RBPJL C2CD4D FZD8 LRRC8B GDPD2 MEX3A PURB KCNK4 NCMAP DACT1
Pig	76	PDZD3 CGA DCX IL23A TIGD4 P2RX1 CLEC5A LRG1 TBX22 IGSF6 TNFSF15 XKR5 KERA EGR3 ZSCAN25 ANKS4B GPR132 NIPAL4 GPR18 RGS18 GALNT15 ADAMTS15 RPS6KL1 HOXD3 F5 GPR101 PIGZ ANGPTL7 PLET1 TNMD LRFN2 LCTL SLC28A2 CHRM2 KCTD16 SLC2A9 PCDHB15 C5AR1 F7 FGF1 EPGN GGN CCM2L GPR174 IL18RAP GCSAM CATSPERB LY6D CD4 GALNT5 CLDN2 COLGALT2 PGLYRP2 DOK6 POPDC2 GPR183 SLAMF9 KCNIP4 GABRA3 CCDC190 ADGRG5 AOC1 CD79B MGA…

## Sheet: Germ Cell conserved n=10183
A2M
A4GALT
AAAS
AACS
AAED1
AAGAB
AAK1
AAMP
AAR2
AARD
AARS2
AARSD1
AASDH
AASDHPPT
AASS
AATF
ABAT
ABCA1
ABCA12
ABCA3
ABCA5
ABCB10
ABCB4
ABCB6
ABCB7
ABCB8
ABCB9
ABCC1
ABCC10
ABCC12
ABCC3
ABCC5
ABCC8
ABCD1
ABCD2
ABCD3
ABCD4
ABCE1
ABCF1
ABCF2
ABCF3
ABCG1
ABCG2
ABCG5
ABCG8
ABHD10
ABHD11
ABHD12
ABHD13
ABHD14B
ABHD16A
ABHD17A
ABHD17B
ABHD17C
ABHD18
ABHD2
ABHD3
ABHD4
ABHD5
ABHD6
ABHD8
ABI1
ABI2
ABI3BP
ABL1
ABL2
ABLIM1
ABLIM2
ABLIM3
ABR
ABRACL
ABT1
ABTB1
ABTB2
ACAA2
ACACA
ACACB
ACAD10
ACAD11
ACAD9
ACADL
ACADM
ACADS
ACADSB
ACADVL
ACAN
ACAP1
ACAP2
ACAP3
ACAT1
ACAT2
ACBD3
ACBD4
ACBD5
ACBD6
ACBD7
ACD
ACE
ACE2
ACER1
ACER2
ACER3
ACHE
ACIN1
ACKR3
ACLY
ACO1
ACO2
ACOT11
ACOT13
ACOT7
ACOT8
ACOT9
ACOX1
ACOX3
ACOXL
ACP1
ACP2
ACP5
ACP6
ACPP
ACRBP
ACSBG1
ACSF2
ACSF3
ACSL1
ACSL3
ACSL4
ACSL5
ACSS1
ACSS2
ACSS3
ACTA2
ACTB
ACTG1
ACTL6A
ACTL6B
ACTN1
ACTN2
ACTN3
ACTN4
ACTR10
ACTR1A
ACTR1B
ACTR2
ACTR3
ACTR5
ACTR6
ACTR8
ACVR1
ACVR1C
ACVR2A
ACVR2B
ACVRL1
ACYP2
ADA
ADAD1
ADAD2
ADAL
ADAM10
ADAM11
ADAM12
ADAM15
ADAM17
ADAM19
ADAM22
ADAM23
ADAM28
ADAM33
ADAM8
ADAM9
ADAMTS1
ADAMTS10
ADAMTS12
ADAMTS16
ADAMTS17
ADAMTS19
ADAMTS2
ADAMTS20
ADAMTS3
ADAMTS4
ADAMTS5
ADAMTS7
ADAMTS9
ADAMTSL1
ADAMTSL2
ADAMTSL3
ADAMTSL4
ADAP1
ADAR
ADARB1
ADAT1
ADAT2
ADCK1
ADCK2
ADCK5
ADCY10
ADCY2
ADCY4
ADCY5
ADCY6
ADCY7
ADCY9
ADCYAP1
ADD1
ADD2
ADD3
ADGRA3
ADGRB1
ADGRB2
ADGRF1
ADGRG2
ADGRG6
ADGRL1
ADGRL2
ADGRL3
ADGRL4
ADGRV1
ADH4
ADH5
ADHFE1
ADI1
ADIPOR2
ADK
ADM
ADNP
ADNP2
ADO
ADORA1
ADORA2B
ADORA3
ADPGK
ADPRH
ADPRHL1
ADPRHL2
ADPRM
ADRB3
ADSL
ADSS
ADSSL1
AEBP1
AEBP2
AEN
AES
AFAP1
AFAP1L1
AFAP1L2
AFF1
AFF4
AFG3L2
AFMID
AFP
AFTPH
AGA
AGAP2
AGAP3
AGBL3
AGBL5
AGER
AGFG1
AGFG2
AGGF1
AGK
AGL
AGMAT
AGO3
AGPAT1
AGPAT2
AGPAT3
AGPAT4
AGPAT5
AGPS
AGRN
AGT
AGTPBP1
AGTRAP
AHCTF1
AHCYL1
AHCYL2
AHDC1
AHI1
AHR
AHSA1
AHSG
AIDA
AIF1L
AIFM1
AIFM2
AIG1
AIMP1
AIMP2
AIP
AJAP1
AJUBA
AK1
AK5
AK6
AK7
AK8
AKAP1
AKAP10
AKAP12
AKAP3
AKAP5
AKAP6
AKAP7
AKAP8
AKAP8L
AKAP9
AKIP1
AKIRIN1
AKNA
AKR1A1
AKT1S1
AKT2
AKT3
AKTIP
ALAD
ALAS1
ALAS2
ALCAM
ALDH16A1
ALDH18A1
ALDH1A1
ALDH1A2
ALDH1L1
ALDH1L2
ALDH2
ALDH3A1
ALDH3A2
ALDH3B1
ALDH4A1
ALDH5A1
ALDH6A1
ALDH7A1
ALDH9A1
ALDOA
ALDOC
ALG11
ALG12
ALG13
ALG14
ALG2
ALG3
ALG5
ALG6
ALG8
ALKBH1
ALKBH2
ALKBH3
ALKBH4
ALKBH5
ALKBH6
ALKBH7
ALKBH8
ALLC
ALMS1
ALOX12B
ALOX5
ALOX5AP
ALPK2
ALPK3
ALPL
ALS2
ALS2CL
ALYREF
AMACR
AMBRA1
AMD1
AMER1
AMFR
AMH
AMHR2
AMIGO1
AMIGO2
AMIGO3
AMMECR1
AMN
AMN1
AMOT
AMOTL1
AMPD1
AMPD2
AMPD3
AMPH
AMT
AMZ2
ANAPC1
ANAPC10
ANAPC15
ANAPC16
ANAPC4
ANAPC5
ANAPC7
ANGEL1
ANGEL2
ANGPT1
ANGPT2
ANGPTL2
ANGPTL4
ANGPTL6
ANGPTL8
ANK1
ANKEF1
ANKFY1
ANKIB1
ANKLE2
ANKMY2
ANKRA2
ANKRD10
ANKRD11
ANKRD12
ANKRD13A
ANKRD13B
ANKRD13C
ANKRD13D
ANKRD16
ANKRD17
ANKRD2
ANKRD24
ANKRD27
ANKRD28
ANKRD29
ANKRD33B
ANKRD34A
ANKRD34B
ANKRD35
ANKRD37
ANKRD39
ANKRD42
ANKRD44
ANKRD45
ANKRD46
ANKRD49
ANKRD50
ANKRD52
ANKRD54
ANKRD55
ANKRD6
ANKRD66
ANKRD9
ANKS1B
ANKS3
ANKS6
ANLN
ANO1
ANO10
ANO3
ANO4
ANO6
ANO8
ANPEP
ANTXR1
ANTXR2
ANXA1
ANXA11
ANXA2
ANXA4
ANXA5
ANXA6
ANXA7
ANXA9
AOX1
AP1B1
AP1G1
AP1G2
AP1M1
AP1M2
AP1S1
AP1S2
AP1S3
AP2A1
AP2A2
AP2B1
AP2M1
AP2S1
AP3B1
AP3B2
AP3D1
AP3M1
AP3M2
AP3S2
AP4B1
AP4E1
AP4M1
AP4S1
AP5B1
AP5M1
AP5S1
AP5Z1
APAF1
APBA1
APBA2
APBA3
APBB1
APBB1IP
APBB2
APC
APC2
APCDD1
APEH
APH1A
API5
APIP
APLF
APLP1
APLP2
APMAP
APOA1
APOA2
APOBEC2
APOC4
APOD
APOE
APOLD1
APOO
APP
APPBP2
APPL1
APPL2
APRT
APTX
AQP1
AQP11
AQP3
AQP5
AQR
AR
ARAF
ARAP2
ARAP3
ARC
ARCN1
AREG
AREL1
ARF4
ARF5
ARF6
ARFGAP2
ARFGAP3
ARFGEF1
ARFGEF2
ARFGEF3
ARFIP1
ARFIP2
ARFRP1
ARG2
ARGLU1
ARHGAP1
ARHGAP10
ARHGAP12
ARHGAP17
ARHGAP18
ARHGAP20
ARHGAP21
ARHGAP22
ARHGAP24
ARHGAP25
ARHGAP27
ARHGAP28
ARHGAP29
ARHGAP30
ARHGAP31
ARHGAP32
ARHGAP33
ARHGAP35
ARHGAP39
ARHGAP4
ARHGAP42
ARHGAP44
ARHGAP5
ARHGAP6
ARHGAP9
ARHGDIA
ARHGDIB
ARHGEF1
ARHGEF10
ARHGEF10L
ARHGEF11
ARHGEF12
ARHGEF16
ARHGEF17
ARHGEF19
ARHGEF2
ARHGEF25
ARHGEF26
ARHGEF28
ARHGEF3
ARHGEF33
ARHGEF39
ARHGEF4
ARHGEF40
ARHGEF5
ARHGEF6
ARHGEF7
ARHGEF9
ARID1A
ARID1B
ARID3A
ARID3B
ARID3C
ARID4A
ARID4B
ARID5A
ARID5B
ARIH1
ARIH2
ARL1
ARL10
ARL13B
ARL14EP
ARL15
ARL16
ARL2BP
ARL3
ARL4A
ARL4D
ARL5A
ARL5B
ARL6
ARL6IP1
ARL6IP5
ARL6IP6
ARL8A
ARL8B
ARMC1
ARMC10
ARMC3
ARMC5
ARMC6
ARMC7
ARMC8
ARMC9
ARMCX1
ARMCX2
ARMCX3
ARMCX5
ARMCX6
ARMT1
ARNT
ARNTL
ARNTL2
ARPC1A
ARPC1B
ARPC2
ARPC3
ARPC4
ARPC5
ARPC5L
ARPP21
ARRB1
ARRB2
ARRDC1
ARRDC2
ARRDC3
ARRDC4
ARRDC5
ARSA
ARSB
ARSJ
ARSK
ART3
ARV1
ARVCF
AS3MT
ASAH1
ASAP1
ASAP2
ASB1
ASB10
ASB13
ASB14
ASB15
ASB16
ASB2
ASB5
ASB6
ASB7
ASB8
ASB9
ASCC1
ASCC2
ASCC3
ASCL2
ASF1A
ASF1B
ASGR1
ASGR2
ASH1L
ASH2L
ASIC3
ASNA1
ASNS
ASNSD1
ASPA
ASPG
ASPH
ASPHD2
ASPM
ASPN
ASRGL1
ASS1
ASTE1
ASTN1
ASXL1
ASXL3
ASZ1
ATAD1
ATAD2
ATAD2B
ATAD5
ATAT1
ATCAY
ATE1
ATF1
ATF2
ATF3
ATF4
ATF5
ATF6
ATF6B
ATF7IP
ATF7IP2
ATG10
ATG101
ATG12
ATG13
ATG14
ATG16L1
ATG2B
ATG3
ATG4A
ATG4B
ATG4C
ATG4D
ATG5
ATG7
ATG9A
ATG9B
ATIC
ATL1
ATL2
ATL3
ATM
ATOH8
ATOX1
ATP10A
ATP11A
ATP11C
ATP12A
ATP13A1
ATP13A2
ATP13A3
ATP13A5
ATP1A1
ATP1A2
ATP1A3
ATP1B1
ATP1B2
ATP2A1
ATP2A2
ATP2A3
ATP2B1
ATP2B2
ATP2B4
ATP2C1
ATP2C2
ATP5A1
ATP5C1
ATP5D
ATP5F1
ATP5G2
ATP5G3
ATP5O
ATP5S
ATP6AP1
ATP6AP2
ATP6V0A1
ATP6V0A2
ATP6V0B
ATP6V0D1
ATP6V1A
ATP6V1B2
ATP6V1C1
ATP6V1C2
ATP6V1D
ATP6V1E1
ATP6V1F
ATP6V1G1
ATP6V1H
ATP7A
ATP8A1
ATP8A2
ATP8B1
ATP8B2
ATP8B3
ATP9A
ATP9B
ATPAF2
ATPIF1
ATR
ATRAID
ATRIP
ATRN
ATRNL1
ATRX
ATXN1
ATXN10
ATXN1L
ATXN2
ATXN2L
ATXN7
ATXN7L1
ATXN7L2
ATXN7L3
ATXN7L3B
AUH
AUNIP
AUP1
AURKAIP1
AURKB
AURKC
AUTS2
AVEN
AVL9
AVP
AVPI1
AVPR1A
AXDND1
AXIN1
AXIN2
AXL
AZI2
AZIN1
AZIN2
B2M
B3GALNT1
B3GALNT2
B3GALT4
B3GAT3
B3GLCT
B3GNT2
B3GNT4
B3GNT5
B3GNT8
B4GALNT1
B4GALNT3
B4GALT1
B4GALT2
B4GALT3
B4GALT5
B4GALT6
B4GALT7
B4GAT1
B9D1
B9D2
BAALC
BABAM1
BACE1
BACH1
BACH2
BAD
BAG1
BAG2
BAG3
BAG4
BAG5
BAG6
BAHCC1
BAHD1
BAIAP2
BAIAP2L1
BAIAP2L2
BAIAP3
BAK1
BAMBI
BANF1
BANP
BAP1
BARD1
BARX2
BATF
BATF3
BAX
BAZ1A
BAZ1B
BAZ2A
BAZ2B
BBOF1
BBOX1
BBS10
BBS12
BBS2
BBS4
BBS5
BBS7
BBS9
BBX
BCAM
BCAN
BCAP29
BCAP31
BCAR1
BCAR3
BCAS1
BCAS2
BCAS3
BCAT1
BCAT2
BCCIP
BCDIN3D
BCHE
BCKDK
BCL10
BCL11A
BCL11B
BCL2L1
BCL2L11
BCL2L12
BCL2L13
BCL2L14
BCL6
BCL7A
BCL7B
BCL9
BCL9L
BCLAF1
BCO2
BCORL1
BCR
BCS1L
BDH1
BDH2
BDNF
BDP1
BECN1
BEGAIN
BEND3
BEND4
BEND6
BEND7
BEST1
BET1
BET1L
BFAR
BFSP1
BFSP2
BGN
BHLHE40
BHLHE41
BHMT2
BICC1
BICD1
BICD2
BID
BIN1
BIN2
BIN3
BIRC3
BIRC5
BIRC6
BLM
BLNK
BLOC1S1
BLOC1S2
BLOC1S4
BLOC1S5
BLOC1S6
BLVRA
BLVRB
BLZF1
BMP1
BMP2
BMP4
BMP7
BMPER
BMPR1A
BMPR1B
BMPR2
BMS1
BNC1
BNC2
BNIP1
BNIP2
BNIP3
BNIP3L
BNIPL
BOC
BOK
BOLA1
BOLL
BOP1
BORA
BPGM
BPHL
BPIFB4
BPIFB6
BPIFC
BPNT1
BPTF
BRAF
BRAP
BRCA1
BRCA2
BRCC3
BRD1
BRD2
BRD3
BRD4
BRD7
BRD8
BRD9
BRDT
BRF1
BRF2
BRI3BP
BRINP1
BRIP1
BRIX1
BRMS1
BRMS1L
BROX
BRPF1
BRPF3
BRSK1
BRWD1
BRWD3
BSCL2
BSDC1
BSG
BSPRY
BTAF1
BTBD1
BTBD16
BTBD2
BTBD3
BTBD6
BTBD7
BTBD9
BTD
BTF3
BTF3L4
BTG1
BTG2
BTG3
BTRC
BUB1
BUB1B
BUB3
BUD13
BUD31
BYSL
BZW1
BZW2
C1GALT1C1
C1QA
C1QB
C1QC
C1QL3
C1QTNF1
C1QTNF2
C1QTNF6
C1QTNF7
C1RL
C2
C2CD2
C2CD2L
C2CD3
C2CD5
C3
C8A
C8B
C8G
CAAP1
CAB39
CAB39L
CABIN1
CABLES1
CABYR
CACFD1
CACHD1
CACNA1A
CACNA1C
CACNA1D
CACNA1E
CACNA1H
CACNA1S
CACNA2D1
CACNA2D2
CACNA2D3
CACNB1
CACNB2
CACNB3
CACNB4
CACNG1
CACNG2
CACNG6
CACTIN
CACUL1
CACYBP
CADM1
CADM2
CADM3
CADM4
CADPS
CADPS2
CAGE1
CALB1
CALB2
CALCOCO1
CALCRL
CALD1
CALHM2
CALM2
CALML4
CALR
CALR3
CALU
CALY
CAMK1
CAMK1D
CAMK1G
CAMK2A
CAMK2B
CAMK2D
CAMK2G
CAMKK2
CAMKMT
CAMKV
CAMSAP1
CAMSAP2
CAMSAP3
CAMTA1
CAMTA2
CAND1
CANT1
CANX
CAP1
CAP2
CAPG
CAPN1
CAPN10
CAPN15
CAPN2
CAPN3
CAPN5
CAPN7
CAPNS1
CAPRIN1
CAPRIN2
CAPS2
CAPSL
CAPZA1
CAPZA2
CAPZB
CARD10
CARD11
CARD19
CARD6
CARD9
CARF
CARHSP1
CARM1
CARNMT1
CARNS1
CARS
CARS2
CARTPT
CASC1
CASC3
CASC4
CASD1
CASKIN2
CASP3
CASP6
CASP7
CASP8
CASP8AP2
CASP9
CASQ1
CAST
CASZ1
CAT
CATIP
CATSPER2
CATSPERD
CAV1
CAV2
CBFA2T2
CBFB
CBL
CBLB
CBLC
CBLL1
CBLN1
CBLN2
CBLN3
CBLN4
CBR1
CBR3
CBR4
CBX1
CBX2
CBX5
CBX6
CBX7
CBX8
CC2D1A
CC2D1B
CC2D2A
CCAR2
CCBE1
CCDC102A
CCDC105
CCDC106
CCDC107
CCDC112
CCDC113
CCDC114
CCDC115
CCDC117
CCDC120
CCDC122
CCDC124
CCDC125
CCDC126
CCDC127
CCDC130
CCDC134
CCDC136
CCDC137
CCDC138
CCDC14
CCDC146
CCDC15
CCDC150
CCDC151
CCDC152
CCDC155
CCDC157
CCDC158
CCDC160
CCDC166
CCDC167
CCDC17
CCDC170
CCDC171
CCDC172
CCDC173
CCDC174
CCDC175
CCDC18
CCDC181
CCDC186
CCDC189
CCDC191
CCDC22
CCDC24
CCDC25
CCDC28A
CCDC28B
CCDC3
CCDC30
CCDC32
CCDC34
CCDC36
CCDC38
CCDC39
CCDC40
CCDC47
CCDC50
CCDC51
CCDC57
CCDC59
CCDC6
CCDC60
CCDC61
CCDC62
CCDC63
CCDC65
CCDC66
CCDC68
CCDC69
CCDC71
CCDC73
CCDC77
CCDC8
CCDC80
CCDC82
CCDC83
CCDC84
CCDC85B
CCDC86
CCDC87
CCDC88A
CCDC88C
CCDC89
CCDC9
CCDC90B
CCDC91
CCDC92
CCDC93
CCDC94
CCDC96
CCDC97
CCHCR1
CCK
CCL1
CCL25
CCL4
CCL5
CCM2
CCNA1
CCNB1
CCNB1IP1
CCNB2
CCND1
CCND2
CCND3
CCNDBP1
CCNE2
CCNG1
CCNG2
CCNH
CCNJ
CCNJL
CCNK
CCNL1
CCNL2
CCNO
CCNT1
CCNY
CCP110
CCPG1
CCR4
CCR5
CCRL2
CCS
CCSAP
CCSER1
CCSER2
CCT2
CCT3
CCT4
CCT5
CCT6B
CCT7
CCT8
CD109
CD14
CD151
CD164L2
CD180
CD19
CD2
CD200
CD247
CD248
CD27
CD274
CD276
CD2BP2
CD302
CD320
CD34
CD37
CD3D
CD3E
CD3EAP
CD3G
CD40
CD44
CD47
CD48
CD52
CD53
CD63
CD68
CD7
CD74
CD79A
CD81
CD82
CD86
CD9
CD93
CDA
CDADC1
CDC123
CDC14A
CDC14B
CDC16
CDC20
CDC23
CDC25A
CDC25B
CDC25C
CDC26
CDC27
CDC34
CDC37
CDC37L1
CDC40
CDC42BPA
CDC42BPB
CDC42BPG
CDC42EP1
CDC42EP2
CDC42EP3
CDC42EP4
CDC42EP5
CDC42SE1
CDC42SE2
CDC45
CDC5L
CDC6
CDC7
CDC73
CDCA3
CDCA4
CDCA5
CDCA7
CDCA7L
CDCA8
CDCP1
CDH1
CDH11
CDH13
CDH15
CDH17
CDH18
CDH2
CDH22
CDH24
CDH3
CDH4
CDHR5
CDIP1
CDIPT
CDK10
CDK12
CDK13
CDK16
CDK17
CDK18
CDK19
CDK2
CDK2AP2
CDK4
CDK5
CDK5RAP3
CDK6
CDK7
CDK8
CDK9
CDKAL1
CDKL2
CDKL3
CDKL5
CDKN1A
CDKN1B
CDKN2AIPNL
CDKN2B
CDKN2C
CDKN2D
CDKN3
CDNF
CDO1
CDON
CDPF1
CDR2
CDS1
CDS2
CDSN
CDT1
CDV3
CEACAM20
CEBPE
CEBPG
CEBPZ
CECR2
CELF1
CELF3
CELF4
CELSR2
CELSR3
CEMIP
CEND1
CENPA
CENPE
CENPF
CENPH
CENPI
CENPJ
CENPK
CENPL
CENPM
CENPN
CENPO
CENPQ
CENPT
CENPU
CENPW
CEP104
CEP112
CEP120
CEP126
CEP128
CEP131
CEP135
CEP152
CEP162
CEP164
CEP170
CEP19
CEP250
CEP290
CEP295
CEP350
CEP41
CEP44
CEP55
CEP57L1
CEP63
CEP68
CEP72
CEP78
CEP83
CEP85
CEP85L
CEP89
CEP95
CEP97
CEPT1
CERCAM
CERK
CERKL
CERS2
CERS3
CERS4
CERS6
CETN1
CETN3
CFAP126
CFAP161
CFAP36
CFAP45
CFAP52
CFAP57
CFAP61
CFAP69
CFAP97
CFDP1
CFI
CFL1
CFL2
CFLAR
CFP
CFTR
CGGBP1
CGN
CGNL1
CGREF1
CGRRF1
CH25H
CHAC1
CHAC2
CHAD
CHADL
CHAF1A
CHAF1B
CHCHD1
CHCHD10
CHCHD3
CHCHD4
CHCHD5
CHCHD6
CHD1
CHD1L
CHD2
CHD3
CHD4
CHD5
CHD6
CHD7
CHD8
CHD9
CHEK2
CHERP
CHFR
CHGA
CHGB
CHIC1
CHIC2
CHID1
CHKA
CHKB
CHM
CHML
CHMP1A
CHMP2A
CHMP2B
CHMP4B
CHMP4C
CHMP5
CHMP6
CHMP7
CHN1
CHN2
CHODL
CHORDC1
CHP1
CHP2
CHPF
CHPF2
CHPT1
CHRAC1
CHRD
CHRDL1
CHRDL2
CHRNA1
CHRNA10
CHRNA4
CHRNA5
CHRNB1
CHRNE
CHST1
CHST10
CHST11
CHST13
CHST14
CHST15
CHST3
CHST7
CHST9
CHSY1
CHTF18
CHTOP
CHUK
CHURC1
CIAO1
CIAPIN1
CIART
CIB1
CIB2
CIB3
CIC
CIITA
CILP
CILP2
CINP
CIR1
CISD2
CISD3
CISH
CIT
CITED2
CIZ1
CKAP2
CKAP2L
CKAP4
CKAP5
CKB
CKM
CKS1B
CKS2
CLASP1
CLASP2
CLCC1
CLCN1
CLCN2
CLCN3
CLCN4
CLCN5
CLCN6
CLCN7
CLDN1
CLDN11
CLDN12
CLDN18
CLDN4
CLDN7
CLDND1
CLEC11A
CLEC12B
CLEC14A
CLEC16A
CLEC1A
CLEC1B
CLEC3B
CLGN
CLHC1
CLIC4
CLIC5
CLINT1
CLIP1
CLIP3
CLIP4
CLK1
CLK2
CLK3
CLK4
CLMN
CLN6
CLNS1A
CLOCK
CLP1
CLPB
CLPP
CLPTM1
CLPTM1L
CLPX
CLSPN
CLSTN1
CLSTN3
CLTA
CLTB
CLTC
CLU
CLUAP1
CLUH
CLYBL
CMAS
CMBL
CMC2
CMIP
CMPK2
CMSS1
CMTM3
CMTM4
CMTM6
CMTM8
CMTR1
CMTR2
CMYA5
CNBD2
CNBP
CNDP1
CNDP2
CNEP1R1
CNFN
CNGA3
CNIH1
CNIH3
CNIH4
CNKSR2
CNKSR3
CNN1
CNN2
CNNM2
CNNM3
CNNM4
CNOT1
CNOT10
CNOT11
CNOT2
CNOT3
CNOT4
CNOT6
CNOT6L
CNOT7
CNOT8
CNP
CNPY3
CNPY4
CNR2
CNRIP1
CNST
CNTFR
CNTLN
CNTN1
CNTN2
CNTN3
CNTN4
CNTN6
CNTNAP1
CNTNAP4
CNTROB
COA3
COASY
COCH
COG1
COG2
COG3
COG4
COG5
COG6
COG7
COIL
COL11A1
COL11A2
COL13A1
COL14A1
COL15A1
COL16A1
COL17A1
COL18A1
COL1A1
COL1A2
COL22A1
COL27A1
COL3A1
COL4A2
COL4A3BP
COL4A4
COL4A5
COL5A1
COL5A2
COL5A3
COL6A2
COL6A3
COL7A1
COL8A1
COL8A2
COL9A2
COLEC11
COLEC12
COLGALT1
COLQ
COMMD1
COMMD10
COMMD2
COMMD3
COMMD4
COMMD5
COMMD6
COMMD7
COMMD8
COMMD9
COMP
COMTD1
COPA
COPB1
COPB2
COPG1
COPG2
COPS2
COPS3
COPS5
COPS6
COPS7A
COPS7B
COPZ1
COPZ2
COQ10A
COQ10B
COQ2
COQ4
COQ5
COQ6
COQ7
COQ9
CORIN
CORO1A
CORO1B
CORO1C
CORO2A
CORO2B
CORT
COTL1
COX10
COX11
COX15
COX16
COX17
COX18
COX19
COX4I1
COX4I2
COX5A
COX5B
COX6A1
COX6A2
COX6B2
COX6C
COX7A1
COX7A2
COX7A2L
CP
CPA1
CPD
CPE
CPEB3
CPEB4
CPED1
CPLX2
CPM
CPN1
CPNE1
CPNE2
CPNE3
CPNE5
CPNE8
CPOX
CPPED1
CPQ
CPS1
CPSF1
CPSF2
CPSF3
CPSF4
CPSF6
CPSF7
CPT1A
CPT1C
CPT2
CPVL
CPXM1
CPXM2
CPZ
CR2
CRABP1
CRABP2
CRACR2B
CRADD
CRAT
CRB2
CRBN
CRCP
CREB1
CREB3
CREB3L1
CREB3L2
CREB3L3
CREB3L4
CREBBP
CREBL2
CREBRF
CREBZF
CREG1
CREG2
CRELD1
CRELD2
CREM
CRIM1
CRIPT
CRISPLD1
CRISPLD2
CRK
CRKL
CRLF1
CRLF3
CRLS1
CRMP1
CRNKL1
CROCC
CROT
CRTAC1
CRTAM
CRTAP
CRTC1
CRTC2
CRTC3
CRY1
CRY2
CRYAB
CRYBA2
CRYBB1
CRYBB2
CRYGB
CRYGN
CRYGS
CRYL1
CRYM
CRYZ
CRYZL1
CSAD
CSDC2
CSDE1
CSE1L
CSGALNACT2
CSK
CSNK1D
CSNK1G1
CSNK1G2
CSNK1G3
CSNK2A1
CSNK2A2
CSPG4
CSPG5
CSPP1
CSRNP1
CSRNP2
CSRP1
CSRP3
CST3
CSTB
CSTF1
CSTF2
CSTF2T
CSTF3
CTBP1
CTBP2
CTBS
CTC1
CTCF
CTDSP1
CTDSP2
CTDSPL
CTDSPL2
[truncated: 8,183 more rows]

## Sheet: Inferred male fertility n=106
ABHD10
ABHD16A
AIMP1
ARRDC5
BAZ1A
BBOX1
BZW1
CATIP
CCDC146
CCDC189
CCDC191
CCDC28A
CDC34
CDS1
CEP250
CEP41
CFAP57
CFAP61
CFAP69
CIB1
CNOT7
COPS7A
CPE
CSNK2A2
CUL4A
CWC27
DDX19B
DLEC1
DNAH17
DNAH2
DRC7
DYNLRB2
EZH1
FAM49B
FBXO47
FBXO7
FKBP6
FOXO4
GAS2L1
GGA1
GOLGA3
HBS1L
HDDC3
HERC1
HOOK1
HSP90AA1
IDH3B
IGSF11
IQUB
JAM3
KATNAL2
KDM3A
KLHL10
L2HGDH
LCA5L
LIPE
LRRC71
LRRCC1
MAATS1
MAOB
MKRN2
MLH1
MLX
NPHP1
NUTM1
PACRG
PCM1
PHF7
PLA2G6
PPP1CC
PPP2R1B
PPP3CC
PRIMPOL
PRKCQ
PRMT6
PTGER2
PTPN14
REC8
RIMKLB
RNF216
SCAPER
SCCPDH
SETX
SGMS1
SLC9A1
SMPD4
SPAG17
SPATA6
STK33
STOML2
STX2
STYXL1
TBC1D20
TBC1D8
TG
TMEM203
TMEM209
TMEM60
TSKS
UBE2G1
UBE2J1
UPF3A
USP42
WDR11
WDR62
ZC3HC1

## Sheet: Testis enriched n=14 
ARRDC5
CCDC189
CEP41
FBXO47
FKBP6
GGA1
IQUB
KLHL10
LCA5L
LRRCC1
NUTM1
PHF7
SPATA6
TSKS

## Sheet: Germ cell specific n=9
ARRDC5
FBXO47
FKBP6
KLHL10
LCA5L
NUTM1
PHF7
SPATA6
TSKS
