# Supplementary material for: ARRDC5 expression is conserved in mammalian testes and required for normal sperm morphogenesis
Source: Nat Commun. 2023 Apr 17;14:2111. doi: 10.1038/s41467-023-37735-y (PMC10110545; doi:10.1038/s41467-023-37735-y)
Supplement: Supplementary file 6 — Source Data [file 41467_2023_37735_MOESM6_ESM.xlsx]

## Sheet: Figure 3 B_Breading trial 
Figure 3B: Quantitation of fecundity for adult Arrdc5-/- male and female mice as well as control Arrdc5+/+ male littermates over a 4-month period of pairing with wild-type female or male mice.
	Arrdc5+/+ Male	Arrdc5-/- Male	Arrdc5-/- Female
rep#1	44	0	28
rep#2	58	0	30
rep#3	24	0	20
rep#4	37	0	25
rep#5	30	0	17

## Sheet: Figure 3 D_Testis_body ratio
Figure 3D: Quantitation of the testis/body weight ratio for adult Arrdc5-/- and Arrdc5+/+ littermates.
	Arrdc5+/+	Arrdc5-/-
rep#1	0.424658	0.409556
rep#2	0.424138	0.353952
rep#3	0.581749	0.529197
rep#4	0.40617	0.416667
rep#5	0.425397	0.461724

## Sheet: Figure 4 B_Sperm concentration
Figure 4B: Quantitative comparison of epididymal sperm concentration (million cells/ml).
	Arrdc5+/+	Arrdc5-/-
rep#1	202.3	78.16
rep#2	249.47	69.4
rep#3	140.29	37.15
rep#4	211.36	58.8
rep#5	174.15	32.68

## Sheet: Figure 4 C  Sperm motility
Figure 4C: Quantitative comparison of epididymal sperm motility (%).
	Arrdc5+/+	Arrdc5-/-
rep#1	83.62	33.98
rep#2	86.71	21.65
rep#3	65.62	37.61
rep#4	64.43	30.2
rep#5	73.69	9.92

## Sheet: Figure 4D_Normal Sperm morphol.
Figure 4D: Quantitative comparison of epididymal sperm normal morphology (%).
	Arrdc5+/+	Arrdc5-/-
rep#1	90	2
rep#2	78.28	0
rep#3	97.34	1.36
rep#4	95.83	3.2
rep#5	88.28	0
rep#6	89.47	3.44
rep#7	69.23	0

## Sheet: Figure 4E_Sperm abnormal Morp.
Figure 4E: Categorization of morphological abnormalities for epididymal sperm from adult mice (%).
	Arrdc5+/+			Arrdc5-/-
	rep#1	rep#2	rep#3	rep#1	rep#2	rep#3
Head	1.68	4.54	1.75	97.87	98	98
Midpiece	0.84	0		97.87	96	100
Tail	0	1.81	0.87	4.25	28	18

## Sheet: Figure 4 F_Sperm hyperactivity
Figure 4F: Quantitative comparison of epididymal sperm hyperactivation (%) between adult Arrdc5+/+ and Arrdc5-/- littermates.
	Arrdc5+/+	Arrdc5-/-
rep#1	15.94	1.19
rep#2	13.71	6.63
rep#3	12.87	3.44
rep#4	4.58	1.59
rep#5	17.79	0

## Sheet: Figure 4 H_acrosome reaction
Figure 4H: Quantitative comparison of acrosome reacted epididymal sperm (%) from adult Arrdc5+/+ and Arrdc5-/- littermates.
	Arrdc5+/+			Arrdc5-/-
	rep#1	rep#2	rep#3	rep#1	rep#2	rep#3
Pre-Ionophore	93.48	98.84	95.24	94.22	90.24	90.4
Post-Ionophore	44.03	43.14	34.61	92.6	93.56	91.64

## Sheet: Figure 4 J_IVF cleavage rate 2c
Figure 4J: Quantitative comparison of embryo cleavage rate (%) following in vitro fertilization of wild-type oocytes with epididymal sperm from adult Arrdc5+/+ or Arrdc5-/- littermates.
	Arrdc5+/+	Arrdc5+/-	Arrdc5-/-
rep#1	20	84	0
rep#2	36	24	0
rep#3	85.7143	81.8182	0
rep#4	60	93.75	0
rep#5	76	0	0
rep#6	52.9412	4.7619	0

## Sheet: Figure 5 C_Spermatog. staging 
Figure 5C: Quantitative comparison of distribution for the 12 stages of the seminiferous cycle (%) in cross- sections of testes from adult Arrdc5+/+ and Arrdc5-/- littermates.
	Arrdc5+/+	Arrdc5-/-
I-IV	24	34
V-VIII	48	32
IX-XII	28	26
UD	0	8

[truncated: 10 more sheets: Figure 5 D_#Spermatogonia, Figure 5 E_#Spermatocytes, Figure 5 F_#Spermatids, Figure 6 E_Comet Assay, Figure S11A_Sem.gla._bodyratio, Figure S11 C_Sperm head size, Figure S13 A_Zonafree_2c, Figure S13 C_Zonafree_blast., Figure S10E Body weight, Figure 2 Uncropped Gel Images]
